# Supplementary material for: cOmicsArt—a customizable Omics Analysis and reporting tool
Source: Bioinform Adv. 2025 Apr 1;5(1):vbaf067. doi: 10.1093/bioadv/vbaf067 (PMC12085238; doi:10.1093/bioadv/vbaf067)
Supplement: vbaf067_Supplementary_Data [file vbaf067_supplementary_data.zip]

Archive with 3 entries (3 files):
- SupplementaryF.zip
- SupplementaryE_ShowcaseA_report.html
- Supplementary.pdf
